# Supplementary material for: Knowledge transfer via classification rules using functional mapping for integrative modeling of gene expression data
Source: BMC Bioinformatics. 2015 Jul 23;16:226. doi: 10.1186/s12859-015-0643-8 (PMC4512094; doi:10.1186/s12859-015-0643-8)
Supplement: Additional file 3: — Table complete TRL-FM results. Classification performance of a TRL-FM model on all datasets. [file 12859_2015_643_MOESM3_ESM.xls]

## Sheet: Sheet1
Dataset	Baseline	FM1	FM2	FM3	FM4	FM5	FM6	FM7	FM8	FM9	FM10	FM11	FM12	FM13	FM14	FM15	Union
Freije	0.76(0.04)	0.71(0.05)	0.71(0.04)	0.71(0.04)	0.75(0.05)	0.77(0.04)	0.78(0.05)	0.76(0.05)	0.75(0.05)	0.75(0.04)	0.74(0.04)	0.77(0.04)	0.71(0.05)				0.80(0.05)
Gravendeel	0.49(0.00)	0.49(0.00)	0.49(0.00)	0.49(0.00)	0.49(0.00)	0.49(0.00)	0.49(0.00)	0.49(0.00)	0.54(0.05)	0.54(0.05)	0.59(0.07)	0.56(0.05)					0.59(0.07)
Paugh	0.51(0.07)	0.50(0.08)	0.50(0.08)	0.50(0.08)	0.48(0.09)	0.58(0.08)	0.52(0.06)	0.54(0.06)	0.51(0.07)	0.50(0.08)	0.51(0.07)						0.54(0.06)
Petalidis	0.83(0.06)	0.82(0.07)	0.89(0.07)	0.89(0.07)	0.88(0.06)	0.84(0.08)	0.85(0.06)	0.81(0.07)	0.86(0.06)	0.81(0.07)	0.84(0.08)	0.89(0.07)					0.91(0.06)
Phillips	0.66(0.05)	0.74(0.06)	0.69(0.04)	0.69(0.04)	0.71(0.05)	0.73(0.04)	0.73(0.05)	0.71(0.06)	0.69(0.05)	0.72(0.07)	0.72(0.05)	0.76(0.06)					0.78(0.04)
Sun	0.73(0.06)	0.70(0.05)	0.70(0.07)	0.70(0.07)	0.73(0.06)	0.78(0.06)	0.67(0.06)	0.78(0.07)	0.68(0.06)	0.73(0.06)	0.72(0.07)	0.80(0.05)					0.84(0.06)
Yamanaka	0.50(0.09)	0.61(0.11)	0.50(0.09)	0.50(0.09)	0.61(0.11)	0.79(0.10)	0.61(0.11)	0.50(0.09)	0.61(0.11)	0.61(0.11)	0.79(0.10)						0.79(0.10)
Emblom	0.97(0.02)	0.95(0.03)	0.95(0.03)	0.97(0.02)	0.97(0.02)	0.95(0.03)	0.97(0.02)	0.97(0.02)	0.94(0.03)	0.97(0.02)	0.97(0.02)	0.97(0.02)	0.97(0.02)				0.94(0.03)
KangA	0.86(0.07)	0.93(0.05)	0.92(0.05)	0.85(0.07)	0.89(0.07)	0.81(0.07)	0.86(0.07)	0.82(0.07)	0.93(0.05)	0.86(0.07)	0.86(0.07)	0.82(0.07)	0.86(0.07)	0.93(0.05)	0.93(0.05)		0.97(0.03)
KangB	0.83(0.05)	0.86(0.04)	0.85(0.04)	0.96(0.02)	0.84(0.06)	0.81(0.05)	0.83(0.05)	0.84(0.06)	0.86(0.04)	0.83(0.05)	0.85(0.06)	0.93(0.04)	0.90(0.04)				0.95(0.03)
Konishi	0.78(0.07)	0.88(0.05)	0.88(0.05)	0.78(0.07)	0.88(0.06)	0.93(0.03)	0.78(0.07)	0.95(0.03)	0.93(0.05)	0.78(0.07)	0.78(0.07)						0.95(0.03)
Larsson	0.75(0.25)	0.75(0.25)	0.75(0.25)	1.00(0.00)	1.00(0.00)	0.75(0.25)	0.75(0.25)	0.75(0.25)	0.75(0.25)	0.75(0.25)	0.75(0.25)						1.00(0.00)
Pardo	0.85(0.11)	0.90(0.07)	0.95(0.05)	0.95(0.05)	0.95(0.05)	0.95(0.05)	0.95(0.05)	0.85(0.11)	0.90(0.07)	0.80(0.11)	0.85(0.11)	0.80(0.11)	0.95(0.05)	0.85(0.08)			0.95(0.05)
Yang	0.94(0.06)	0.94(0.06)	0.89(0.07)	0.94(0.06)	0.94(0.06)	0.94(0.06)	0.89(0.07)	0.94(0.06)	0.94(0.06)	0.94(0.06)	0.94(0.06)	0.89(0.07)	0.94(0.06)				0.89(0.07)
Lapointe	0.93(0.03)	0.87(0.04)	0.88(0.04)	0.96(0.02)	0.90(0.03)	0.90(0.03)	0.94(0.02)	0.95(0.03)	0.92(0.03)	0.88(0.04)	0.89(0.03)						0.97(0.02)
Nanni	0.54(0.14)	0.64(0.09)	0.54(0.14)	0.46(0.11)	0.54(0.14)	0.46(0.11)	0.54(0.14)	0.54(0.14)	0.64(0.09)	0.54(0.14)	0.64(0.09)	0.46(0.11)	0.54(0.14)				0.64(0.09)
Singh	0.89(0.03)	0.87(0.04)	0.88(0.04)	0.87(0.04)	0.89(0.03)	0.90(0.04)	0.91(0.02)	0.89(0.03)	0.89(0.04)	0.88(0.04)							0.93(0.02)
Varambally	0.83(0.17)	1.00(0.00)	1.00(0.00)	1.00(0.00)	1.00(0.00)	0.83(0.17)	1.00(0.00)	0.83(0.17)	1.00(0.00)	1.00(0.00)	1.00(0.00)	1.00(0.00)	1.00(0.00)	1.00(0.00)	0.83(0.17)		1.00(0.00)
Wallace	0.76(0.07)	0.76(0.07)	0.80(0.05)	0.80(0.05)	0.76(0.07)	0.81(0.05)	0.77(0.07)	0.78(0.06)	0.77(0.06)	0.78(0.06)	0.73(0.06)	0.78(0.06)	0.81(0.06)				0.84(0.05)
Welsh	0.92(0.06)	0.91(0.06)	1.00(0.00)	1.00(0.00)	0.86(0.07)	1.00(0.00)	0.92(0.06)	0.98(0.02)	0.94(0.06)	1.00(0.00)	1.00(0.00)	0.80(0.08)	1.00(0.00)	1.00(0.00)	0.80(0.08)	0.86(0.07)	0.93(0.06)
Yu	0.88(0.06)	0.90(0.06)	0.90(0.04)	0.93(0.04)	0.88(0.06)	0.93(0.04)	0.89(0.05)	0.88(0.06)	0.88(0.06)	0.93(0.04)	0.88(0.06)	0.95(0.03)	0.93(0.04)	0.93(0.04)			0.93(0.04)
