# Supplementary material for: Knowledge transfer via classification rules using functional mapping for integrative modeling of gene expression data
Source: BMC Bioinformatics. 2015 Jul 23;16:226. doi: 10.1186/s12859-015-0643-8 (PMC4512094; doi:10.1186/s12859-015-0643-8)
Supplement: Additional file 5: — Table for complete set of results for all algorithms. Classification performance of all algorithms on all datasets. [file 12859_2015_643_MOESM5_ESM.xls]

## Sheet: AUC (SEM)
Dataset	SVM	LDA	RF	C4.5	NB	PLR	RL	TRL	TRL-FM
Emblom	1.00 ( 0.00 )	1.00 ( 0.00 )	1.00 ( 0.00 )	0.98 ( 0.02 )	0.96 ( 0.03 )	0.98 ( 0.03 )	0.97 ( 0.02 )	0.97 ( 0.02 )	0.94 ( 0.03 )
Freije	0.74 ( 0.06 )	0.72 ( 0.07 )	0.72 ( 0.07 )	0.73 ( 0.06 )	0.82 ( 0.04 )	0.76 ( 0.06 )	0.76 ( 0.04 )	0.78 ( 0.05 )	0.80 ( 0.05 )
Gravendeel	0.52 ( 0.03 )	0.59 ( 0.06 )	0.59 ( 0.06 )	0.53 ( 0.04 )	0.63 ( 0.07 )	0.56 ( 0.06 )	0.49 ( 0.00 )	0.49 ( 0.00 )	0.59 ( 0.07 )
KangA	0.93 ( 0.05 )	0.86 ( 0.07 )	0.86 ( 0.07 )	0.79 ( 0.08 )	0.94 ( 0.05 )	0.90 ( 0.06 )	0.86 ( 0.07 )	0.93 ( 0.05 )	0.97 ( 0.03 )
KangB	0.91 ( 0.06 )	0.87 ( 0.05 )	0.87 ( 0.05 )	0.87 ( 0.06 )	0.91 ( 0.05 )	0.95 ( 0.03 )	0.83 ( 0.05 )	0.91 ( 0.04 )	0.95 ( 0.03 )
Konishi	0.90 ( 0.08 )	0.68 ( 0.08 )	0.68 ( 0.08 )	0.74 ( 0.08 )	0.90 ( 0.08 )	0.90 ( 0.08 )	0.78 ( 0.07 )	0.83 ( 0.05 )	0.95 ( 0.03 )
Lapointe	0.96 ( 0.02 )	0.91 ( 0.03 )	0.91 ( 0.03 )	0.94 ( 0.03 )	0.97 ( 0.02 )	0.96 ( 0.01 )	0.93 ( 0.03 )	0.93 ( 0.03 )	0.97 ( 0.02 )
Larsson	0.33 ( 0.11 )	0.67 ( 0.11 )	0.67 ( 0.11 )	0.58 ( 0.15 )	0.67 ( 0.11 )	0.67 ( 0.11 )	0.75 ( 0.25 )	0.75 ( 0.25 )	1.00 ( 0.00 )
Nanni	0.70 ( 0.12 )	0.61 ( 0.14 )	0.61 ( 0.14 )	0.44 ( 0.05 )	0.57 ( 0.10 )	0.65 ( 0.11 )	0.54 ( 0.14 )	0.54 ( 0.14 )	0.64 ( 0.09 )
Pardo	0.83 ( 0.08 )	0.85 ( 0.08 )	0.85 ( 0.08 )	0.63 ( 0.10 )	0.80 ( 0.11 )	0.88 ( 0.07 )	0.85 ( 0.11 )	0.90 ( 0.07 )	0.95 ( 0.05 )
Paugh	0.48 ( 0.05 )	0.45 ( 0.09 )	0.45 ( 0.09 )	0.43 ( 0.05 )	0.50 ( 0.05 )	0.45 ( 0.06 )	0.51 ( 0.07 )	0.52 ( 0.06 )	0.54 ( 0.06 )
Petalidis	0.75 ( 0.07 )	0.71 ( 0.05 )	0.71 ( 0.05 )	0.69 ( 0.08 )	0.80 ( 0.07 )	0.80 ( 0.07 )	0.83 ( 0.06 )	0.88 ( 0.07 )	0.91 ( 0.06 )
Phillips	0.73 ( 0.03 )	0.70 ( 0.05 )	0.70 ( 0.05 )	0.66 ( 0.07 )	0.75 ( 0.04 )	0.80 ( 0.04 )	0.66 ( 0.05 )	0.73 ( 0.07 )	0.78 ( 0.04 )
Singh	0.89 ( 0.03 )	0.90 ( 0.03 )	0.9 ( 0.03 )	0.89 ( 0.03 )	0.88 ( 0.04 )	0.91 ( 0.03 )	0.89 ( 0.03 )	0.89 ( 0.03 )	0.93 ( 0.02 )
Sun	0.59 ( 0.05 )	0.66 ( 0.07 )	0.66 ( 0.07 )	0.63 ( 0.04 )	0.70 ( 0.07 )	0.73 ( 0.05 )	0.73 ( 0.06 )	0.73 ( 0.06 )	0.84 ( 0.06 )
Varambally	1.00 ( 0.00 )	0.92 ( 0.08 )	0.92 ( 0.08 )	0.67 ( 0.11 )	1.00 ( 0.00 )	1.00 ( 0.00 )	0.83 ( 0.17 )	1.00 ( 0.00 )	1.00 ( 0.00 )
Wallace	0.82 ( 0.06 )	0.85 ( 0.08 )	0.85 ( 0.08 )	0.76 ( 0.05 )	0.81 ( 0.05 )	0.87 ( 0.06 )	0.76 ( 0.07 )	0.81 ( 0.06 )	0.84 ( 0.05 )
Welsh	0.94 ( 0.06 )	0.66 ( 0.10 )	0.66 ( 0.10 )	0.79 ( 0.10 )	0.93 ( 0.06 )	0.94 ( 0.03 )	0.92 ( 0.06 )	0.95 ( 0.03 )	0.93 ( 0.06 )
Yamanaka	0.57 ( 0.11 )	0.57 ( 0.11 )	0.57 ( 0.11 )	0.56 ( 0.11 )	0.71 ( 0.10 )	0.56 ( 0.09 )	0.50 ( 0.09 )	0.50 ( 0.09 )	0.79 ( 0.10 )
Yang	0.69 ( 0.11 )	0.51 ( 0.09 )	0.51 ( 0.09 )	0.89 ( 0.07 )	0.57 ( 0.10 )	0.73 ( 0.07 )	0.94 ( 0.06 )	0.94 ( 0.06 )	0.89 ( 0.07 )
Yu	0.94 ( 0.03 )	0.93 ( 0.03 )	0.93 ( 0.03 )	0.80 ( 0.06 )	0.97 ( 0.03 )	0.94 ( 0.03 )	0.88 ( 0.06 )	0.90 ( 0.06 )	0.93 ( 0.04 )
Average	0.77 ( 0.06 )	0.74 ( 0.07 )	0.74 ( 0.07 )	0.71 ( 0.07 )	0.80 ( 0.06 )	0.81 ( 0.05 )	0.77 ( 0.07 )	0.80 ( 0.06 )	0.86 ( 0.04 )
	Legend
	SVM	Support Vector Machine
	LDA	Linear Discriminant Analysis
	RF	Random Forest
	C4.5
	NB	Naive Bayes
	PLR	Penalized Logistic Regression
	RL	Rule Learner
	TRL	Transfer Rule Learner
	TRL-FM	Transfer Rule Learner with Functional Mapping
	(*)	TRL with best performing source
	(+)	TRL-FM with union of Fms

## Sheet: Paired t-test
	SVM	LDA	RF	C4.5	NB	PLR	RL	TRL
LDA	0.363449
RF	0.363449
C4.5	0.103874	0.363449	0.363449
NB	0.331491	0.0122853	0.0122853	0.0113324
PLR	0.1189	0.00963716	0.00963716	0.00365939	0.671594
RL	0.975127	0.363449	0.363449	0.0105763	0.363449	0.136341
TRL	0.363449	0.0664453	0.0664453	0.00347002	0.892259	0.914751	0.00963716
TRL-FM	0.0309924	0.00143708	0.00143708	0.000326179	0.018854	0.020868	0.000882035	0.0105763
	P value adjustment method: BH

## Sheet: Paired Wilcoxon-test
Method	SVM	LDA	RF	C4.5	NB	PLR	RL	TRL
LDA	0.123031
RF	0.123031
C4.5	0.0386212	0.0942806	0.0942806
NB	0.345325	0.00758816	0.00758816	0.00354369
PLR	0.073739	0.00433351	0.00433351	0.00433351	0.628009
RL	0.347265	0.68252	0.68252	0.0137395	0.115073	0.0700074
TRL	0.692412	0.0647734	0.0647734	0.00170351	0.866586	0.68252	0.00758816
TRL-FM	0.00943131	0.000611941	0.000611941	0.000166893	0.00943131	0.0217189	0.00170351	0.00522044
	P value adjustment method: BH
