# Supplementary material for: Knowledge transfer via classification rules using functional mapping for integrative modeling of gene expression data
Source: BMC Bioinformatics. 2015 Jul 23;16:226. doi: 10.1186/s12859-015-0643-8 (PMC4512094; doi:10.1186/s12859-015-0643-8)
Supplement: Additional file 6: — Table for complete set of results meta-analysis. Classification performance of all non-transfer rule learning methods on all post meta-analysis datasets. [file 12859_2015_643_MOESM6_ESM.xls]

## Sheet: AUC (SEM)
Comparison of classification with transfer rule lerning and meta-analysis
Dataset	SVM	LDA	RF	C4.5	NB	PLR	RL
Emblom_meta	1.00 ( 0.00 )	1.00 ( 0.00 )	1.00 ( 0.00 )	0.99 ( 0.01 )	0.99 ( 0.01 )	0.99 ( 0.01 )	0.96 ( 0.03 )
Freije_meta	0.77 ( 0.05 )	0.74 ( 0.05 )	0.74 ( 0.05 )	0.71 ( 0.05 )	0.72 ( 0.05 )	0.79 ( 0.05 )	0.73 ( 0.05 )
Gravendeel_meta	0.50 ( 0.00 )	0.73 ( 0.07 )	0.73 ( 0.07 )	0.59 ( 0.06 )	0.69 ( 0.07 )	0.67 ( 0.07 )	0.49 ( 0.01 )
KangA_meta	0.82 ( 0.08 )	0.72 ( 0.09 )	0.72 ( 0.09 )	0.86 ( 0.07 )	0.93 ( 0.05 )	0.96 ( 0.03 )	0.86 ( 0.07 )
KangB_meta	0.94 ( 0.03 )	0.89 ( 0.05 )	0.89 ( 0.05 )	0.85 ( 0.05 )	0.94 ( 0.03 )	0.93 ( 0.03 )	0.83 ( 0.05 )
Konishi_meta	0.88 ( 0.06 )	0.58 ( 0.09 )	0.58 ( 0.09 )	0.77 ( 0.07 )	0.88 ( 0.06 )	0.87 ( 0.06 )	0.80 ( 0.07 )
Lapointe_meta	0.95 ( 0.02 )	0.92 ( 0.03 )	0.92 ( 0.03 )	0.91 ( 0.03 )	0.95 ( 0.02 )	0.95 ( 0.02 )	0.91 ( 0.03 )
Larsson_meta	0.33 ( 0.11 )	0.33 ( 0.11 )	0.33 ( 0.11 )	0.67 ( 0.11 )	0.42 ( 0.08 )	0.67 ( 0.11 )	0.75 ( 0.25 )
Nanni_meta	0.56 ( 0.06 )	0.68 ( 0.07 )	0.68 ( 0.07 )	0.55 ( 0.10 )	0.72 ( 0.10 )	0.66 ( 0.07 )	0.75 ( 0.08 )
Pardo_meta	0.88 ( 0.09 )	0.88 ( 0.09 )	0.88 ( 0.09 )	0.78 ( 0.08 )	0.83 ( 0.09 )	0.88 ( 0.09 )	0.80 ( 0.11 )
Paugh_meta	0.57 ( 0.09 )	0.45 ( 0.08 )	0.45 ( 0.08 )	0.65 ( 0.11 )	0.51 ( 0.04 )	0.66 ( 0.13 )	0.52 ( 0.06 )
Petalidis_meta	0.86 ( 0.05 )	0.66 ( 0.09 )	0.66 ( 0.09 )	0.75 ( 0.06 )	0.82 ( 0.05 )	0.79 ( 0.07 )	0.84 ( 0.06 )
Phillips_meta	0.75 ( 0.07 )	0.83 ( 0.06 )	0.83 ( 0.06 )	0.68 ( 0.04 )	0.80 ( 0.05 )	0.81 ( 0.06 )	0.64 ( 0.05 )
Singh_meta	0.92 ( 0.03 )	0.86 ( 0.03 )	0.86 ( 0.03 )	0.84 ( 0.04 )	0.87 ( 0.04 )	0.90 ( 0.02 )	0.92 ( 0.03 )
Sun_meta	0.73 ( 0.07 )	0.66 ( 0.08 )	0.66 ( 0.08 )	0.66 ( 0.07 )	0.73 ( 0.08 )	0.73 ( 0.09 )	0.69 ( 0.05 )
Varambally_meta	0.75 ( 0.11 )	0.92 ( 0.08 )	0.92 ( 0.08 )	0.79 ( 0.10 )	0.92 ( 0.08 )	1.00 ( 0.00 )	0.83 ( 0.17 )
Wallace_meta	0.81 ( 0.05 )	0.82 ( 0.04 )	0.82 ( 0.04 )	0.77 ( 0.06 )	0.76 ( 0.03 )	0.81 ( 0.04 )	0.70 ( 0.07 )
Welsh_meta	0.98 ( 0.02 )	0.80 ( 0.09 )	0.80 ( 0.09 )	0.85 ( 0.04 )	0.98 ( 0.02 )	0.91 ( 0.05 )	0.92 ( 0.06 )
Yamanaka_meta	0.63 ( 0.12 )	0.42 ( 0.12 )	0.42 ( 0.12 )	0.79 ( 0.10 )	0.71 ( 0.11 )	0.70 ( 0.14 )	0.61 ( 0.11 )
Yang_meta	0.74 ( 0.10 )	0.51 ( 0.12 )	0.51 ( 0.12 )	0.90 ( 0.07 )	0.71 ( 0.11 )	0.80 ( 0.10 )	0.94 ( 0.06 )
Yu_meta	0.91 ( 0.04 )	0.92 ( 0.04 )	0.92 ( 0.04 )	0.87 ( 0.05 )	0.92 ( 0.04 )	0.95 ( 0.02 )	0.90 ( 0.06 )
Average	0.78 ( 0.06 )	0.73 ( 0.07 )	0.73 ( 0.07 )	0.77 ( 0.07 )	0.80 ( 0.06 )	0.83 ( 0.06 )	0.78 ( 0.07 )
	Legend
	SVM	Support Vector Machine
	LDA	Linear Discriminant Analysis
	RF	Random Forest
	C4.5
	NB	Naive Bayes
	PLR	Penalized Logistic Regression
	RL	Rule Learner
	TRL	Transfer Rule Learner
	TRL-FM	Transfer Rule Learner with Functional Mapping
	(*)	TRL with best performing source
	(+)	TRL-FM with union of Fms

## Sheet: Paired t-test
	SVM	LDA	RF	C4.5	NB	PLR
LDA	0.230666
RF	0.230666
C4.5	0.925896	0.31433	0.31433
NB	0.259594	0.0288618	0.0288618	0.324014
PLR	0.0608442	0.00918971	0.00918971	0.00918971	0.144757
RL	0.903614	0.259594	0.259594	0.742815	0.515266	0.0543753
	P value adjustment method: BH

## Sheet: Paired Wilxocon test
	SVM	LDA	RF	C4.5	NB	PLR
LDA	0.202278
RF	0.202278
C4.5	0.593235	0.651365	0.651365
NB	0.371321	0.0528982	0.0528982	0.233902
PLR	0.0777094	0.0108317	0.0108317	0.0238269	0.140409
RL	0.378191	0.378191	0.378191	0.646687	0.140409	0.0612971
	P value adjustment method: BH
